# Supplementary material for: Environmental DNA concentrations are correlated with regional biomass of Atlantic cod in oceanic waters
Source: Commun Biol. 2019 Dec 10;2:461. doi: 10.1038/s42003-019-0696-8 (PMC6904555; doi:10.1038/s42003-019-0696-8)
Supplement: Supplementary file 3 — Supplementary Data 1 [file 42003_2019_696_MOESM3_ESM.xls]

## Sheet: Sheet1
ITEM TO CHECK	IMPORTANCE	CHECKLIST
EXPERIMENTAL DESIGN
Definition of experimental and control groups.	E	Experimental: Field samples of oceanic bottom waters collected at 35 locations around the Faroe Islands on board the fisheries research vessel RH Magnus Heinason. Control: Ultrapure water samples collected alongside field samples on board the fisheries research vessel RH Magnus Heinason.
Number within each group	E	Control: n=5, Experimental: n=35
SAMPLE
Description	E	Seawater samples of 1.5 L collected at depths of 1.4 - 8.7 metres above bottom from Niskin bottles mounted to a stainless steel sampling rosette.
Microdissection or macrodissection	E	N/A
Processing procedure	E	Samples were frozen onboard at -20°C. Upon return to the laboratory samples were stored at -20°C.
		Samples were defrosted at room temperature. Samples were filtered using silicone tubing and a persitaltic pump set at 40 r.p.m. Particulate material was harvested on a 0.2um sterivex (Millipore; SVGP01050) and excess filtrate was evacuated using a sterile 50 mL syringe (Braun; 4617509F). Sterivex filters were stored at -80°C until extraction.
If frozen - how and how quickly?	E	Water samples were frozen immediately after collection in a -20°C freezer. Sterivex filtres were frozen
		immediately after filtration in -80°C freezer.
If fixed - with what, how quickly?	E	N/A
Sample storage conditions and duration (especially for FFPE samples)	E	Water samples stored at -20°C. Filters stored at -80°C. DNA extracts stored at -30°C.
NUCLEIC ACID EXTRACTION
Procedure and/or instrumentation	E	DNeasy blood and tissue kit spin column protocol (Qiagen #69504, Hilden, Germany).
Name of kit and details of any modifications	E	Extraction was performed inside sterivex cartridge. Kit solution volumes increased to: 720 μL Buffer ATL,
		80 μL proteinase k, 600 μL Buffer AL, 600 μL Ethanol. Elution in 120 μL Nuclease free water, repeated
		twice using spin colum eluent from first centrifugation step.
Details of DNase or RNAse treatment	E	N/A
Contamination assessment (DNA or RNA)	E	Not Checked
Nucleic acid quantification	E	DNA quantification was performed using a Qubit Fluorometer and Qubit dsDNA HS assay (Q32854), following the manufacturers instructions
Instrument and method	E
RNA integrity method/instrument	E	N/A
RIN/RQI or Cq of 3' and 5' transcripts	E	N/A
Inhibition testing (Cq dilutions, spike or other)	E	DNA extracts were not diluted due to the potentially low yield of target DNA in field samples. Inhibition
		was tested for in all PCR reactions using an internal extraction control template and primer/probe from
		the Techne kit and following the manufacturer's instructions (TKIT06035).
REVERSE TRANSCRIPTION
Complete reaction conditions	E	N/A
Amount of RNA and reaction volume	E	N/A
Priming oligonucleotide (if using GSP) and concentration	E	N/A
Reverse transcriptase and concentration	E	N/A
Temperature and time	E	N/A
qPCR TARGET INFORMATION
If multiplex, efficiency and LOD of each assay.	E	N/A
Sequence accession number	E	The Accession number used for the design : AM489716
Location of amplicon	D	The anchor nucleotide : 15598
Amplicon length	E	The amplicon length is 147 bp
In silico specificity screen (BLAST, etc)	E	The in silico specificity screen was performed using Primer-BLAST (Techne)
Location of each primer by exon or intron (if applicable)	E	N/A
What splice variants are targeted?	E	N/A
qPCR OLIGONUCLEOTIDES
Primer sequences	E	Sequences are proprietary (Techne, TKIT06035)
Location and identity of any modifications	E	Sequences are proprietary (Techne, TKIT06035)
qPCR PROTOCOL
Complete reaction conditions	E	Reactions were set up manually in a designated room using designated equipment.
Reaction volume and amount of cDNA/DNA	E	Reaction volume is 20 μL, and amount of template DNA is 5 μL
Primer, (probe), Mg++ and dNTP concentrations	E	Each TaqMan reaction contained 1 μL of G. morhua primer/probe (Techne, TKIT06305) and 1 μL of internal extraction control primer/probe ((Techne, TKIT06305) and 2X qPCR Techne Master Mix (Techne, TKITMM001)
Polymerase identity and concentration	E	We used 2x qPCR Techne MasterMix (Techne, TKITMM001)
Buffer/kit identity and manufacturer	E	We used 2x qPCR Techne MasterMix (Techne, TKITMM001)
Additives (SYBR Green I, DMSO, etc.)	E	N/A
Complete thermocycling parameters	E	2 min at 95°C, 50 cycles of 10 sec at 95°C and 60 sec at 60°C
Manufacturer of qPCR instrument	E	StepOne-Plus™ Real-Time PCR system (Applied Biosystems, Foster City, CA, USA)
qPCR VALIDATION
Specificity (gel, sequence, melt, or digest)	E	The specificity of the primer-probe was tested by direct tissue sample analysis of Gadidae species
For SYBR Green I, Cq of the NTC	E	N/A
Standard curves with slope and y-intercept	E	Slope: (-4.36)−(-3.65) , y-intercept: 34.23−46.79 [Ranges]
PCR efficiency calculated from slope	E	81% (10-point dilution assay) (Range: 70-86%)
r2 of standard curve	E	0.99 (10-point dilution assay) (Range: 0.86-0.99)
Linear dynamic range	E	20−200000
Cq variation at lower limit	E	The positive signals were detected from the two of three wells for 20 copy templates.
Evidence for limit of detection	E	Limit of Detection and Limit of Quantification determined empircally from 10 point dilution series.
If multiplex, efficiency and LOD of each assay.	E	N/A
DATA ANALYSIS
qPCR analysis program (source, version)	E	StepOne Software ver 2.2.2
Cq method determination	E	We performed according to default setting of Software above.
Outlier identification and disposition	E
Results of NTCs	E	Three wells of no-template negative control were adopted in all qPCR assays and showed no amplification.
Justification of number and choice of reference genes	E	N/A
Description of normalisation method	E	We used standard curve dilution from a manufacturer (Tecnhe) supplied positive control template.
Number and stage (RT or qPCR) of technical replicates	E	Four technical replicates were performed for each qPCR.
Repeatability (intra-assay variation)	E	Not assessed
Statistical methods for result significance	E	We performed according to default setting of Software above.
Software (source, version)	E	StepOne Software ver 2.3
